# Supplementary material for: Comparison of Different Isolation Methods for Plasma-Derived Extracellular Vesicles in Patients with Hyperlipidemia
Source: Life (Basel). 2022 Nov 21;12(11):1942. doi: 10.3390/life12111942 (PMC9692895; doi:10.3390/life12111942)
Supplement: Supplementary file 1 [file life-12-01942-s001.zip]

Archive with 1 entries (1 files):
- life-2010325-supplementary.pdf
